# Supplementary material for: Multiplex, DNase-free one-step reverse transcription PCR for Plasmodium 18S rRNA and spliced gametocyte-specific mRNAs
Source: Malar J. 2017 May 19;16:208. doi: 10.1186/s12936-017-1863-3 (PMC5438523; doi:10.1186/s12936-017-1863-3)
Supplement: Supplementary file 1 — Additional file 1. Expression data on selected genes (from plasmodb based on genes in [28]). Contains expression data for selected stage-specific mRNA transcripts. [file 12936_2017_1863_MOESM1_ESM.xlsx]

## Sheet: Add File 1 - RPKM-FPKM data
Additional File 1 - Expression data on selected genes		From Additional File 6 in López-Barragán et al. 2011	From 'Transcriptomes of 7 sexual and asexual life stages'							From 'Strand specific transcriptomes of 4 life cycle stages'									From 'Female and Male Gametocyte Transcriptomes'
Gene ID	Gene name	G V fold change (vs. R)	Unique RPKM (Plasmodb.org)							Unique Sense FPKM (Plasmodb.org)				Unique Antisense FPKM (Plasmodb.org)					Unique Sense FPKM
			R	ET	LT	S	G II	G V		T	S	G II	G V	T	S	G II	G V		Male	Female
PF3D7_1362600	conserved Plasmodium protein, unknown function	Not in list	6.77	0.76	13.06	7.73	1072.39	12093.8		8.69	21.14	1568.9	4882.81	1.68	5.87	88.88	119.49		118.57	5081.58
PF3D7_0518800*	secreted ookinete protein, putative (PSOP13)	7.4	4.44	0.5	0.41	0	1048.07	10007.9		0.37	0	822.63	8502.79	0	0	30.13	100.88		200.1	5731.72
PF3D7_1461700	conserved Plasmodium protein, unknown function	Not in list	4.91	3.62	14.11	1.63	1406.8	8254.35		18.35	6.2	1867.13	3044.12	4.73	1.24	116.17	97.56		215.38	2348.26
PF3D7_1214500*	conserved Plasmodium protein, unknown function	6.4	10	9.57	4.46	1.11	272.07	5309.57		13.26	0	268.73	1429.55	1.61	0	14.79	34.81		65.84	3021.08
PF3D7_0604400	conserved Plasmodium protein, unknown function	6.7	3.8	0.86	0.7	1.16	176.49	4769.2		2.52	1.76	48.08	227.59	1.26	0	8.59	28.74		85.26	1848.99
PF3D7_1018400	conserved Plasmodium protein, unknown function	4.8	20.12	5.37	3.33	2.07	189.31	3508.86		2.25	1.18	44.57	211.05	0.75	0.39	5.38	26.77		52.47	658.13
PF3D7_0303900	phosphatidylethanolamine-binding protein, putative	6.3	5.72	0	11.57	4.19	562.32	3335.02		20.5	7.95	660.51	3042.83	0.38	0.79	11.64	19.09		46.55	1942.91
PF3D7_0904200	conserved Plasmodium protein, unknown function	6.2	5.42	1.75	1.28	0	275	3110.4		1.54	1.07	791.99	4309.94	0.51	0.27	42.48	166.99		183.27	5436.39
PF3D7_1214800	conserved Plasmodium protein, unknown function	Not in list	5.67	0.46	5.3	1.88	1116.52	2824.66		8.2	1.43	488.98	751.21	0	0.72	37.72	15.27		37.53	955.24
PF3D7_0922300	conserved Plasmodium protein, unknown function	5.8	4.66	1.29	7.38	5.25	203.32	1938.08		14.51	4.98	435.75	2188.68	0.71	1.74	18.97	21.6		74.2	2128.72
PF3D7_1026100	conserved Plasmodium protein, unknown function	5.2	8.72	6.03	2.35	0	228.15	1928.36		12.72	1.21	278.2	620.3	0.77	0.81	13.4	23.69		128.3	1577.63
PF3D7_0705800	cysteine-rich secretory protein, putative	Not in list	4.67	1.85	4.3	0	707.48	1644.69		18.21	1.22	590.16	1198.28	1.55	0	40.4	20.57		36.99	1216.68
PF3D7_0630000**	CPW-WPC family protein	5.6	4.03	0.55	0.74	0	157.06	1492.65		0.53	0	203.99	1918.37	0	0	8.75	19.43		34.63	1594.09
PF3D7_0514500*	conserved Plasmodium membrane protein, unknown function	5	7.35	1.66	3.09	0.96	425.08	1486.93		13.92	3.28	1047.29	1361.09	4.18	2.19	124.51	117.15		87.84	1228.14
PF3D7_1465700	plasmepsin VIII	6.1	2.35	0.4	0.97	0.54	62.84	1252.92		1.56	0.2	85.2	1348.11	0.39	0.2	6.37	25.57		32.34	627.08
PF3D7_1466000	conserved Plasmodium protein, unknown function	5	3.43	0.65	2.12	1.32	77.62	699.43		1.68	2.76	82.22	396.59	0.24	1	2.45	8.03		15.42	517.44
PF3D7_1020100	flagellar outer arm dynein-associated protein, putative	5	7.22	4.01	5.31	8.13	1584.57	603.87		0.74	27.78	1309.28	591.9	0.74	3.09	70.81	14.41		444.3	286.35
PF3D7_0611000	SNARE associated Golgi protein, putative	4.8	3.94	0.36	13.89	7.94	45.19	560.65		42.02	12.57	14.41	42.66	3.91	2.73	9.07	2.92		4.95	160.2
Selected based on previously published studies
PF3D7_1031000*	25 kDa ookinete surface antigen precursor (Pfs25)	7.5	9.36	1.64	8.98	9.5	4236.75	23308.8		3.1	18.41	2917.77	27059.2	2.76	41.52	26.08	84.77		822.63	28306.3
PF3D7_0816800+	meiotic recombination protein DMC1, putative	Not in list	10.26	12.35	13.53	8.34	439.62	1515.47		2.59	2.04	366.97	7747.54	17.71	5.88	31.35	56.42		228.67	6264.72
PF3D7_1477700++	Plasmodium exported protein (PHISTa), unknown function	Not in list	4.85	2.98	1.14	0	237.86	99.1		1.29	0.81	803.13	138.44	0	0	13.16	1.08		984.48	6.83
PF3D7_1438800++	conserved Plasmodium protein, unknown function	3.6	6.64	0.95	2.92	4.14	205.54	321.17		0.43	6.3	206.15	271.5	0.64	3.04	175.63	208.05		678.9	78.5
Key: R, ring; ET, early trophozoite; LT, late trophozoite; S, schizont; G II, stage II gametocyte; G V, stage V gametocyte
*Pursued to the probe-based RT-PCR stage; **Main target selected in this study and pursued for multiplexed probe-based RT-PCR
+Gametocyte marker identified in Lawaly et al. 2010. PLoS ONE. 5(6): e11358.
++Gametocyte markers reported in Joice et al. 2013. PLoS Comput Biol. 9:e1003392.
Additional File 1 Data Sources
"Transcriptomes of 7 sexual and asexual life stages" (EuPathDB release # PlasmoDB 9.2, release date 15-NOV-2012) via Plasmodb (data from López-Barragán et al. 2011. Directional gene expression and antisense transcripts in sexual and asexual stages of Plasmodium falciparum. BMC Genomics. 12:587. doi: 10.1186/1471-2164-12-587.)
"Strand specific transcriptomes of 4 life cycle stages" (EuPathDB release # PlasmoDB 9.2, release date 15-NOV-2012) via Plasmodb (data from López-Barragán et al. 2011. Directional gene expression and antisense transcripts in sexual and asexual stages of Plasmodium falciparum. BMC Genomics. 12:587. doi: 10.1186/1471-2164-12-587
"Female and Male Gametocyte Transcriptomes" (EuPathDB release # PlasmoDB 30, release date 03-FEB-2017) via Plasmodb (data from Lasonder et al. 2016. Nucleic Acids Res 44:6087-101)
