# Supplementary material for: Multiplex, DNase-free one-step reverse transcription PCR for Plasmodium 18S rRNA and spliced gametocyte-specific mRNAs
Source: Malar J. 2017 May 19;16:208. doi: 10.1186/s12936-017-1863-3 (PMC5438523; doi:10.1186/s12936-017-1863-3)
Supplement: Supplementary file 2 — Additional file 2. Candidate primer pairs evaluated by LCGreen RT-PCR. Contains forward and reverse primer sequences for candidate targets and ΔCT values for stage-specificity. [file 12936_2017_1863_MOESM2_ESM.xlsx]

## Sheet: Add File 2
Additional File 2 - Candidate primer pairs evaluated by LCGreen RT-PCR
Gametocyte mRNA (Primer Set)	# Exons	Amplicon (bp)	Forward primer	Reverse primer	Gametocyte culture					Asexual culture
					CT 18S rRNA	CT mRNA	DCT (Gam mRNA-18SrRNA)	CT Gam mRNA-RT	DCT (Gam mRNA NoRT-RT)	CT 18S rRNA	CT mRNA	DCT (iRBC mRNA-18SrRNA)
PF3D7_1020100 (S1)	3	118	AGAGAATTAGATCCCCAG	GCATATGGGTCTTGAAC	25.15	30.43	5.28	31.26	0.83	24.47	31.04	6.57
PF3D7_0611000 (S1)	3	140	TAACTCCAATTTTCCCC	GTTTAATGCTTGTCCTATG	25.15	31.03	5.88	34.65	3.62	24.47	31.62	7.15
PF3D7_0904200 (S1)	2	142	AAAAGTAAATATGGTCAACC	CACTATCTTCTTCGCTG	25.15	31.69	6.54	35.81	4.12	24.47	32.46	7.99
PF3D7_0514500 (S1)	6	149	TTGGTGTCTTTCTCTTTC	GTTCCGTTTTGTCTTATC	25.15	32.01	6.86	40.76	8.75	24.47	32.42	7.95
PF3D7_1466000 (S1)	12	148	TTTAAGCATTACGAAATCTG	CATTGGTATAATCGTGGG	25.15	32.33	7.18	38.68	6.35	24.47	33.14	8.67
PF3D7_0922300 (S2)	12	140	GTATTGTACCCTTCTGAG	AATTATCACTTTGTAACCAC	25.15	34.06	8.91	36.75	2.69	24.47	33.88	9.41
PF3D7_0630000 (S1)	10	146	CCTCGTTTTAGTTCTCTTAG	GTATTTTGTAATTCGTCTTG	25.15	34.19	9.04	ND	10.81	24.47	34.96	10.49
PF3D7_1026100 (S1)	5	115	ATTCAAAATAAGTCCAAAGG	CGTATTAAGTTCCTCGTC	25.15	34.2	9.05	44.16	9.96	24.47	34.89	10.42
PF3D7_1214500 (S1)*	6	149	TGGGATGATGAATATGAAG	AAAGGTCTATTAGTTGAATTG	25.15	34.22	9.07	38.59	4.37	24.47	36.13	11.66
PF3D7_0922300 (S1)	12	132	AGAAATGGAGTAATGAATATG	TCTTGGAACATAAAGCTG	25.15	34.22	9.07	40.23	6.01	24.47	35.44	10.97
PF3D7_1466000 (S2)	12	130	TATTTACCCTCAAAATATGC	TATAATCATTTACTTCATCCTC	25.15	34.41	9.26	37.02	2.61	24.47	35.02	10.55
PF3D7_0630000 (S3)**	10	141	AACGCAGAAATAGAAAATC	GTCATAAGCAGATACATTC	25.15	34.94	9.79	39.56	4.62	24.47	41.37	16.9
PF3D7_1465700 (S1)	13	149	AAGAGAATATGAATTAACACC	GTAAGAATATTTGACCAAGTA	25.15	36.38	11.23	38.07	1.69	24.47	39.77	15.3
PF3D7_0514500 (S2)*	6	143	GATAAGACAAAACGGAAC	CTATAAGGAAAAGATAACAAAG	25.15	36.87	11.72	39.61	2.74	24.47	38.06	13.59
PF3D7_1214500 (S2)	6	111	AAGACAATTCAACTAATAGAC	TTCCATTATGTTCCTTAAAC	25.15	36.9	11.75	ND	8.1	24.47	39.88	15.41
PF3D7_1026100 (S2)	5	137	ACCTAAAAGATCTACAGATTC	ATTCTTAGTGTCCCAATG	25.15	36.91	11.76	44.17	7.26	24.47	37.11	12.64
PF3D7_0514500 (S4)	6	140	TCATTCAGTTTACAATTCAC	CAGAAAATGTCTTCAAATATG	25.15	37.17	12.02	39.36	2.19	24.47	41.44	16.97
PF3D7_0303900 (S1)	3	117	ACCTTAAATATGTAGTCCTAC	TTACTTTGTCGCTATCG	25.15	37.43	12.28	44.28	6.85	24.47	41.3	16.83
PF3D7_0611000 (S2)	3	148	TGAAACAGATATATTGTCATC	GCCTTCAATATTTAAACCTG	25.15	37.49	12.34	43.03	5.54	24.47	37.57	13.1
PF3D7_0518800 (S1)*	7	133	GCCGTTACTGATTCCTTAC	CGAGAATACCCATTTGTC	12.79	25.45	12.66		19.55	20.52	32.87	12.35
PF3D7_1031000/Pfs25*	1	137	GAAATCCCGTTTCATACGCTTG	AGTTTTAACAGGATTGCTTGTATCTAA	12.79	25.45	12.66		-25.45	20.52	31.56	11.04
PF3D7_1026100 (S3)	5	147	GACGAGGAACTTAATACG	AATATCCTCTGATTCTTTTATG	25.15	38.15	13	42.76	4.61	24.47	41.11	16.64
PF3D7_1018400 (S1)	4	97	CAATCACTAATTATGTTAACG	TTGAACTAAGAAATAACATGG	25.15	38.39	13.24	44.19	5.8	24.47	39.27	14.8
PF3D7_0604400 (S1)	4	86	CCTTTCTCGAAATTCTATATG	TTCTCTTCCCGTATTTTAT	25.15	38.61	13.46	ND	6.39	24.47	39.53	15.06
PF3D7_1461700 (S1)	4	88	AGAAATGTATGGTTACGTAGAATACTAAA	TTTGCCTTATCTCTTGAAAGTCAG	12.79	27.07	14.28		17.93	20.52	36.77	16.25
PF3D7_0705800 (S1)	8	121	TGTTAGTTCAAAGCAAGTTGATACA	AATACACCCTAACTCAAAGTCATAATC	12.79	28	15.21		17	20.52	35.51	14.99
PF3D7_1214800 (S1)	3	120	CAGCAAGAACAAACAGATTAAC	TTTGCATTTCTTGGATTTATCAT	12.79	28.57	15.78		16.43	20.52	41.08	20.56
PF3D7_1362600 (S1)	3	142	TGAGAAGCGTTGGCTCATAG	TAAATGCAAATTGCCCTCTTCC	12.79	38.01	25.22		6.99	20.52	27.96	7.44
							(lower = more gametocyte expression
*Pursued to the probe-based RT-PCR stage; **Main target selected in this study and pursued for multiplexed probe-based RT-PCR
Low gametocyte culture DCTs (Gam mRNA-18SrRNA) indicate higher gametocyte expression of the candidate mRNA.
High asexual culture DCTs (iRBC mRNA-18SrRNA) indicate lower asexual expression of the candidate mRNA.
Ideal target = low gametocyte culture DCT (Gam mRNA-18SrRNA) and high asexual culture DCT (iRBC mRNA-18SrRNA)
