# Supplementary material for: Multiplex, DNase-free one-step reverse transcription PCR for Plasmodium 18S rRNA and spliced gametocyte-specific mRNAs
Source: Malar J. 2017 May 19;16:208. doi: 10.1186/s12936-017-1863-3 (PMC5438523; doi:10.1186/s12936-017-1863-3)
Supplement: Supplementary file 3 — Additional file 3. Data and 2X2 files for field study samples. Contains the raw data from multiplex RT-PCR assays performed on the samples from asymptomatic subjects in a field study in Uganda and 2X2 sensitivity/specificity tables. [file 12936_2017_1863_MOESM3_ESM.xlsx]

## Sheet: 2x2 tables
ADDITIONAL FILE 3. SUMMARY 2x2 TABLES OF FIELD SAMPLES
Total positives
	# 18S rRNA(+)	# pfs25(+)	# PF3D7_0630000(+)	# PF3D7_0816800(+)
	74	47	50	30
2x2 sensitivity/specificity tables
	Only pfs25-negative (gametocyte-negative) samples)
	0/mL	pfs25(+)	pfs25(-)		95%CI				0/mL	pfs25(+)	pfs25(-)		95%CI
	PF3D7_0630000(+)	0	4	4					PF3D7_0816800(+)	0	0	0
	PF3D7_0630000(-)	0	23	23					PF3D7_816800(-)	0	27	27
		0	27	27						0	27	27
	Sensitivity:			N/A					Sensitivity:			N/A
	Specificity:			0.851852	66.3-95.8				Specificity:			1	87.2-100%
	Only pfs25-positive gametocyte-positive samples at 1-100 est. gametocytes/mL
	1-100/mL	pfs25(+)	pfs25(-)		95%CI				1-100/mL	pfs25(+)	pfs25(-)		95%CI
	PF3D7_0630000(+)	19	0	19					PF3D7_0816800(+)	8	0	8
	PF3D7_0630000(-)	1	0	1					PF3D7_816800(-)	12	0	12
		20	0	20						20	0	20
	Sensitivity:			0.95	75.1-99.9%				Sensitivity:			0.4	19.1-64.0%
	Specificity:			N/A					Specificity:			N/A
	Only pfs25-positive gametocyte-positive samples at 101-1000 est. gametocytes/mL
	101-1000/mL	pfs25(+)	pfs25(-)		95%CI				101-1000/mL	pfs25(+)	pfs25(-)		95%CI
	PF3D7_0630000(+)	13	0	13					PF3D7_0816800(+)	8	0	8
	PF3D7_0630000(-)	0	0	0					PF3D7_816800(-)	5	0	5
		13	0	13						13	0	13
	Sensitivity:			1	75.3-100%				Sensitivity:			0.615385	31.6-86.1%
	Specificity:			N/A					Specificity:			N/A
	Only pfs25-positive gametocyte-positive samples at >1000 est. gametocytes/mL
	>1000/mL	pfs25(+)	pfs25(-)		95%CI				>1000/mL	pfs25(+)	pfs25(-)		95%CI
	PF3D7_0630000(+)	14	0	14					PF3D7_0816800(+)	14	0	14
	PF3D7_0630000(-)	0	0	0					PF3D7_816800(-)	0	0	0
		14	0	14						14	0	14
	Sensitivity:			1	76.8-100%				Sensitivity:			1	76.8-100%
	Specificity:			N/A					Specificity:			N/A
	All 74 samples
	ALL	pfs25(+)	pfs25(-)		95%CI				ALL	pfs25(+)	pfs25(-)		95%CI
	PF3D7_0630000(+)	46	4	50					PF3D7_0816800(+)	30	0	30
	PF3D7_0630000(-)	1	23	24					PF3D7_816800(-)	17	27	44
		47	27	0						47	27	74
	Sensitivity:			0.978723	88.7-100%				Sensitivity:			0.638298	48.5-77.3%
	Specificity:			0.851852	66.3-95.8%				Specificity:			1	87.2-100%
Summary table
	Sensitivity analysis			Pfs25			PF3D7_0630000			PF3D7_0816800
	All samples		n	Mean	95%CI min	95%CI max	Mean	95%CI min	95%CI max	Mean	95%CI min	95%CI max
	1-100 g/mL (n=20)		20	1	0.832	1	0.95	0.751	0.999	0.4	0.191	0.64
	101-1000 g/mL (n=13)		13	1	0.753	1	1	0.753	1	0.615	0.316	0.861
	>1000 g/mL (n=14)		14	1	0.768	1	1	0.768	1	1	0.768	1
	All samples (n=74)		74	1	0.925	1	0.979	0.887	1	0.638	0.485	0.773
				Pfs25			PF3D7_0630000			PF3D7_0816800
	Specificity analysis		n	Mean	Min	Max	Mean	Min	Max	Mean	Min	Max
	All samples (=74)		74	1	0.872	1	0.852	0.663	0.958	1	0.872	1

## Sheet: Data
ADDITIONAL FILE 3. FIELD SAMPLE DATA
Subject	18S/PF3D7_0630000 Multiplex				18S/PF3D7_0816800 Multiplex				18S/pfs25 Multiplex (Dnased)				Quantification estimates
	18S rRNA CT	PF3D7_0630000 CT	Gam marker +/-		18S rRNA CT	PF3D7_0816800 CT	Gam marker +/-		18S rRNA CT	pfs25 CT	Gam marker +/-		From 18S/PF3D7_0630000 Multiplex		From 18S/pfs25 multiplex	Log10 difference pfs25 - PF3D7_0630000 gametocyte/mL
													18S rRNA (rings/mL)	PF3D7_0630000 (gams/mL)	pfs25 (gams/mL)
439-L	28.44	-1	-		29.24	-1	-		30.15	-1	-		25.0131
226-H	27.93	-1	-		29.1	-1	-		28.92	-1	-		25.6979
345-G	28.14	-1	-		28.08	-1	-		29.1	-1	-		31.8963
429-H	27.6	-1	-		27.79	-1	-		28.87	-1	-		33.6667
281-H	28.38	-1	-		29.41	-1	-		30.43	-1	-		40.3998
415-K	28.29	-1	-		27.84	-1	-		30.52	-1	-		46.5546
191-L	27.38	-1	-		25.87	-1	-		27.28	31.07	+		46.87		25.025
362-K	27.55	-1	-		28.87	-1	-		30.49	-1	-		69.3399
400-H	26.66	-1	-		26.96	-1	-		28.66	-1	-		101.892
362-G	26.68	-1	-		27.35	-1	-		27.94	-1	-		154.866
212-G	25.94	-1	-		26.26	-1	-		27.87	-1	-		217.062
190-G	25.31	36.91	+		25.02	-1	-		26.1	29.42	+		306.298	40.3302	78.562	-0.289582
055-L	25.27	39.51	+		24.12	-1	-		25.4	-1	-		316.816	7.60313
428-H	24.95	39.5	+		24.94	-1	-		25.79	29.77	+		377.619	7.65208	61.6343	-0.906043
150-G	24.98	-1	-		25.23	-1	-		26.89	-1	-		385.346
167-G	24.68	38.83	+		26.68	-1	-		27.81	-1	-		409.491	11.7629
332-G	24.46	38.77	+		26.42	-1	-		27.79	-1	-		441.065	12.2246
364-G	24.67	-1	-		24.68	-1	-		26.36	-1	-		614.041
178-H	24.72	-1	-		25.07	-1	-		26.44	-1	-		656.936
162-L	23.4	35.72	+		24.22	-1	-		26.1	29.66	+		741.837	86.5548	66.5189	0.114346
254-G	23.71	-1	-		24.7	-1	-		26.35	-1	-		767.311
189-G	23.79	-1	-		23.85	-1	-		25.48	-1	-		952.386
282-K	23.15	-1	-		23.92	-1	-		24.96	-1	-		978.46
458-F	23.76	-1	-		24.1	-1	-		25.77	-1	-		985.09
041-L	23.2	-1	-		24.26	-1	-		26.08	-1.00 (44.22)	-		1127.53
432-H	23.41	35.83	+		23.88	-1	-		24.79	28.76	+		1353.02	80.6554	124.15	-0.187314
315-G	23.24	38.36	+		23.79	-1	-		24.61	31.4	+		1428.12	15.904	19.907	-0.0975013
117-G	23.24	34.77	+		26.09	-1	-		27.89	31.65	+		1634.62	159.244	16.7389	0.978335
246-K	22.41	-1	-		23.24	-1	-		24.09	-1	-		1634.62
170-G	22.88	36.38	+		23.29	-1	-		25	29.44	+		1909.26	56.6689	77.4801	-0.135846
020-G	22.89	33.42	+		23.73	-1	-		25.96	28.89	+		2001.68	378.719	113.45	0.523514
366-K	23.89	-1	-		24.01	-1	-		24.97	-1	-		2200.14
446-G	22.24	-1	-		22.27	-1	-		24.04	-1	-		2291.1
225-G	22.35	35.06	+		23.88	-1	-		25.46	30.22	+		2587.2	132.202	45.115	0.466916
356-G	22.44	-1	-		22.84	-1	-		23.78	-1	-		2767.94
170-K	21.98	35.21	+		22.02	-1	-		23.41	28.8	+		3211.24	120.069	120.754	-0.0024716
160-K	21.63	33.51	+		21.73	-1	-		23.09	27.14	+		3299.15	357.465	381.727	-0.0285195
219-G	22.3	-1	-		25.15	-1	-		26.66	-1	-		5048.39
283-G	21.06	36.7	+		21.11	-1	-		21.48	-1	-		8264.75	46.1486
447-H	19.35	32.27	+		17.21	-1	-		17.11	28.74	+		66138.6	792.19	125.884	0.79886
193-G	16.93	25.17	+		14.51	29.11	+		14.03	21.39	+		338948	75448	20566.4	0.564489
099-G	15.96	26.68	+		13.41	31.63	+		13.17	25.21	+		652515	28628.6	1455.13	1.2939
431-K	15.87	27.15	+		13.6	32.13	+		13.44	25.23	+		693399	21174.3	1435.09	1.16893
018-L	15.64	27.97	+		12.94	32.75	+		12.68	26.91	+		809901	12510.3	447.722	1.44626
434-G	15.6	23.09	+		13.6	27.45	+		13.16	19.95	+		815388	286654	55816.6	0.710595
384-G	15.06	30.58	+		13.35	-1	-		13.03	33.41	+		832074	2343.39	4.94045	2.67608
156-K	15.05	29.07	+		13.01	34.17	+		13.28	29.1	+		890200	6175.77	98.0774	1.79912
312-G	15.32	27.54	+		12.95	32.81	+		12.9	28.93	+		1.00525e+06	16485.9	110.346	2.17435
211-G	15.06	27.17	+		12.56	28.56	+		12.39	21.59	+		1.19817e+06	20904.2	17903.4	0.0672983
250-K	14.99	28.57	+		12.78	33.18	+		12.77	28.51	+		1.25617e+06	8512.25	147.648	1.76082
459-G	14.58	22.61	+		12.59	27.01	+		12.05	18.46	+		1.65685e+06	390065	156828	0.395714
319-G	14.58	27.07	+		12.45	31.64	+		11.96	25.09	+		1.65685e+06	22289.7	1581.38	1.14907
070-S	14.5	34.04	+		12.25	31.46	+		12.07	26.02	+		1.74881e+06	254.401	829.851	-0.513482
301-G	14.47	25.77	+		13.4	29.47	+		13.26	22.52	+		1.7846e+06	51336.2	9395.06	0.737524
189-L	14.41	31.53	+		11.64	35.97	+		11.53	33.16	+		1.85838e+06	1273.72	5.87551	2.33603
328-K	14.37	27.26	+		12.67	32.14	+		12.87	27.57	+		1.90926e+06	19731.1	283.318	1.84288
296-G	14.29	25.67	+		12.22	29.72	+		11.87	24.32	+		2.01524e+06	54738.7	2697.08	1.3074
385-G	14.14	28.25	+		12.21	31.25	+		12.08	26.37	+		2.23005e+06	10452.8	651.044	1.20562
203-G	14.05	31.1	+		11.96	-1	-		11.6	34.11	+		2.36978e+06	1678.48	3.04079	2.74193
074-K	14.04	23.66	+		11.48	27.37	+		11.22	19.99	+		2.38583e+06	198836	54289.8	0.563777
220-G	13.93	24.7	+		12.31	29.36	+		11.88	21.67	+		2.56979e+06	102009	16937.4	0.779793
251-G	13.69	28.9	+		11.37	33.53	+		10.93	30.99	+		3.02189e+06	6887.65	26.4523	2.41561
408-G	13.58	24.6	+		11.9	28.67	+		12.04	23.3	+		3.2549e+06	108770	5470.55	1.29848
258-G	13.23	26.77	+		11.8	31.51	+		11.29	25.85	+		4.12265e+06	27022	933.662	1.46153
021-G	13.07	31.58	+		11.37	-1	-		11.13	35.25	+		4.59301e+06	1233.49	1.37948	2.95142
257-G	12.27	29.35	+		9.83	34.04	+		9.76	31.72	+		7.88318e+06	5160.04	15.9459	2.51
252-K	12.21	34.19	+		9.93	-1	-		9.97	35.79	+		8.20913e+06	231.053	0.94867	2.3866
435-H	12.12	30.37	+		10.96	33.54	+		10.58	31.25	+		8.72348e+06	2681.47	22.0889	2.0842
309-G	11.37	25.03	+		9.67	28.81	+		9.06	25.88	+		1.44754e+07	82540.4	914.442	1.95551
386-G	11.22	23.03	+		9.63	27.12	+		9.31	21.83	+		1.60184e+07	297907	15158.9	1.29341
258-K	11.09	28.97	+		9.11	32.86	+		8.93	30.55	+		1.74881e+07	6585.09	35.8883	2.26361
193-L	10.59	28.31	+		8.11	31.68	+		8.03	29.51	+		2.45115e+07	10057.9	73.8095	2.1344
303-K	10.44	24.2	+		8.28	27.44	+		8.1	24.1	+		2.71243e+07	140603	3141.52	1.65085
285-G	10.37	27.57	+		8	30.94	+		7.92	29.26	+		2.84372e+07	16171.5	87.779	2.26536
													¯	¯	¯	¯
											Mean		2.68454e+06	40793.2	7843.14	1.17639
											Min		25.0131	7.60313	0.94867	-0.906043
											Max		2.84372e+07	390065	156828	2.95142
											n		74	50	47	46
											Stdev		N/A	N/A	N/A	0.989766
											95%CI		N/A	N/A	N/A	0.286024
